# Supplementary material for: A New Combination of Radio-Frequency Coil Configurations Using High-Permittivity Materials and Inductively Coupled Structures for Ultrahigh-Field Magnetic Resonance Imaging
Source: Sensors (Basel). 2022 Nov 19;22(22):8968. doi: 10.3390/s22228968 (PMC9694602; doi:10.3390/s22228968)
Supplement: Supplementary file 1 [file sensors-22-08968-s001.zip]

Archive with 1 entries (1 files):
- sensors-1912232-supplementary.pdf
